# Supplementary material for: The global flood protection savings provided by coral reefs
Source: Nat Commun. 2018 Jun 12;9:2186. doi: 10.1038/s41467-018-04568-z (PMC5997709; doi:10.1038/s41467-018-04568-z)
Supplement: Supplementary file 4 — Supplementary Data 1 [file 41467_2018_4568_MOESM4_ESM.xlsx]

## Sheet: Supplementary Data 1
	Supplementary Data Table 1: A summary of the models, equations, and assumptions in the global analyses of the flood reduction value of coral reefs (Beck et al. 2018) with a comparison of their benefits and limitations relative to approaches that are feasible in local or smaller scale studies.
		Global Study (~1,000km)		Local or Site-Based Study (~1km)
		Key Models & Data	Benefits & Limitations	Key Models & Data	Benefits & Limitations
1	Offshore hydrodynamics	Storm Surge (Global every 2º from 1891-2010) Waves from reanalysis (Global data 0.25º from 1979-2017) Astronomical Tide (1º, altimetry) Local relative sea level rise projections Global land subsidence Reanalysis or hindcasts do include validation and calibration with observations See SI page 2 for a listing of references for these data sources.	High quality offshore data is available globally. Most of these data at the global scale are the same ones commonly used at local scales. However: The time periods for analysis must be the same and are thus limited by the shortest data set (i.e., waves) Better local data cannot be incorporated (except for local SLR projections).	Often same as global data Local observations in deep water (tidal gauges, waves, surge) High resolution reanalysis (~1km) only by downscaling from regional or global data. Local land subsidence estimates. Local relative sea level rise projections similar to the ones for other scales	Local observations can be of higher resolution. However: Usually there are no existing local observations. Even when there is better local data, the time series are too short for determining flood return periods required to estimate annual expected damages. The lack of local time series data principally explain why there currently are no local studies that calculate the annual expected flood redu…
2	Nearshore hydrodynamics	Propagation with Snell’s law (accounts for directionality) Bathymetry: global (~1km) Global coral reef cover map (~1km)	Downscaling technique required to propagate the full time series to the coral reefs location Comparatively low computational cost. However: Non-linear propagation processes are not considered The quality of the bathymetry is not great (affects all regional flood models). No local observations are used to calibrate the model. The outputs are of relatively coarse resolution (~1km) relative to local…	Dynamic propagation with numerical models (e.g. SWAN) Bathymetry: high resolution (~10m) High resolution coral reef cover (~10m)	All waves propagation processes are considered (linear and non-linear) Local observations available to calibrate the model High resolution outputs (waves and storm surge fields ~10m) However: Local observations may not be appropriate (limited location and time) for downscaling. Few shallow, tropical sites have the high resolution bathymetry needed to justify the use of these high resolution model…
3	Reef effect on flooding	Representative scale of transects: 2,000m Reef model 1D: Energy balance equation model (breaking and friction) for waves and long wave equations linear model for storm surge Breaking model includes a specific breaking index for coral reefs Bathymetry: Global (1km) Global Coral cover and roughness distribution	Use of 1D phase averaged parametric models: Require only a simple, numerical mesh Reduce the computational costs to reasonable levels (to simulate years of waves and surge data). These models are consistent with the resolution of the bathymetric data available globally (~1km). However: 2-D wave propagation processes such as refraction-diffraction omitted Simple representation of ecosystems, only …	2D propagations Reef effect is modelled directly using SWAN which solves a conservation of energy equation with a breaking model and friction equivalent to the global model Reef effect can also be modelled with XBeach, which includes a similar breaking model and friction equivalent to the global model. Bathymetry: Local (10m) High resolution Coral cover and roughness distribution	All relevant processes are considered in wave propagation, including non-linear effects and infragravity waves Higher resolution ecosystem data can be used. However: Higher resolution bathymetric and ecosystem data are rarely available. Nonlinear effects and infragravity waves are based on a series of parameterizations that have been validated with only a limited number of field experiments. It i…
4	a) Estimate Flooding- Flood height at shoreline	The wave contribution to the total water level at the shoreline (Runup) is calculated using an empirical formulation Reconstructions of historical time series of total water level over the full period Extreme value analysis based on the time series reconstruction	Runup formula considers the case of barred beaches which can be considered similar to coral reefs. The runup formula includes an infragravity wave component obtained empirically. Allows the reconstruction of the full-time series of the total water level required for stochastic risk analysis. Uncoupled calculation of flood height at shore and flooding inland provides future flexibility in re-runni…	The wave contribution to the total water level at the shoreline (Runup) is calculated using numerical models Extreme value analysis of flood height time series is not necessary if coupling flood height calculation and flooding inland processes by using the same numerical model	Coupled flood height and flooding calculation (“all in one”). Does include the contribution of infragravity waves using a process-based model. However: Applications only for extreme events or storms (high computational cost and limited number of events to be simulated). Quality of flood height estimates is strongly dependent on the quality of the bathymetric and topographic data.
4	b) Estimate Flooding- inland	Modified bathtub approach with hydraulic connectivity Topography: Global ~90m Extreme values: Stationary Extreme value analysis	Low computational cost. No mesh generation process required (same mesh as the topography model). Large scale domains can be run simultaneously (>1,000km). Does not require high resolution topographic data For coarse topographic data, it provides same results as site-based numerical flood models such as RFSM-EDA. It does not require very high-resolution field data (vegetation, buildings) However: …	Process-based models (RFSM-EDA) Topography: high resolution (LIDAR 1m)	Flood calculation considers terrain roughness, infiltration, rain, river flow. Non-stationary analysis (flood cover evolution in time). We can estimate flooding extent at any time step. However: High computational cost Complex mesh generation required. Only applicable to very small-scale domains simultaneously (<100km) It requires very high-resolution topography data (<5m) and field data (e.g., v…
5	Assess Damages and Benefits	Global data on built capital (UNISDR) and people, resolution: ~5,000m Representative vulnerability curve	Global socioeconomic data freely available. Global data of population is improving in resolution (~100m). However: Built capital estimates at very low resolution (~5km). Difficult to find homogeneous global data of assets and people. Very general damage functions, not specific for each asset class or region. Downscaling errors if assets and people distribution grids are of different order of magn…	Census data, resolution: census unit or block level Local Damage functions, for each type of building.	Potential for higher accuracy local census data/ Downscaling errors avoided if assets and people distribution grids are of the order of magnitude of the topographic data (<5m) Very specific damage functions, classified for the different local assets, are possible. However: Better local socio-economic data (e.g., census) and damage curves are rarely available in particular for tropical developing …
